# Supplementary material for: Effect of Multiple Rounds of Enrichment on Metabolite Accumulation and Microbiota Composition of Pit Mud for Baijiu Fermentation
Source: Foods. 2023 Apr 9;12(8):1594. doi: 10.3390/foods12081594 (PMC10137600; doi:10.3390/foods12081594)
Supplement: Supplementary file 1 [file foods-12-01594-s001.zip]

Archive with 3 entries (3 files):
- foods-2304843-figure S1.pdf
- Table S1.pdf
- Table S2.xlsx
